# Supplementary material for: Structure-Based Identification of Allosteric Glucocerebrosidase Stabilizers from Xylia xylocarpa (Roxb.) Taub. for Parkinson’s Disease Using LC-MS Profiling and Computational Analysis
Source: Plants (Basel). 2026 Jun 3;15(11):1731. doi: 10.3390/plants15111731 (PMC13258993; doi:10.3390/plants15111731)
Supplement: Supplementary file 1 [file plants-15-01731-s001.zip]

Archive with 2 entries (1 files):
- plants-4254191-supplementary/
- plants-4254191-supplementary/Supplementary Table S1.pdf
